# Supplementary material for: Impact of self-reported race on Villalta Scale postthrombotic syndrome scores and correlation with venous disease-specific quality of life: an exploratory analysis of the Acute Venous Thrombosis: Thrombus Removal with Adjunctive Catheter-Directed Thrombolysis Trial
Source: Res Pract Thromb Haemost. 2024 Oct 29;8(8):102609. doi: 10.1016/j.rpth.2024.102609 (PMC11625206; doi:10.1016/j.rpth.2024.102609)
Supplement: Supplementary material [file mmc1.zip]

Archive with 1 entries (1 files):
- rpth_102609_Supplementary Table for Manuscript_mmc1.odt
