# Supplementary material for: Impact of self-reported race on Villalta Scale postthrombotic syndrome scores and correlation with venous disease-specific quality of life: an exploratory analysis of the Acute Venous Thrombosis: Thrombus Removal with Adjunctive Catheter-Directed Thrombolysis Trial
Source: Res Pract Thromb Haemost. 2024 Oct 29;8(8):102609. doi: 10.1016/j.rpth.2024.102609 (PMC11625206; doi:10.1016/j.rpth.2024.102609)
Supplement: Supplementary material [file mmc1.zip › rpth_102609_Supplementary Table for Manuscript_mmc1.odt]

# Supplementary Table 1 : Villalta Scale Score with Missing Data by Self-reported Race*
Self-reported Race
Raw
Imputed
Number of Subjects

Villalta Score, Symptoms:


Black
Cramps:


Missing
Missing
22

Missing
No/Minimal
7

Missing
Mild
2

Missing
Severe
1
White

Missing
Missing
67

Missing
No/Minimal
7

Missing
Mild
4

Missing
Severe
1
Black
Itching: 


Missing
Missing
22

Missing
No/Minimal
10
White

Missing
Missing
66

Missing
No/Minimal
10

Missing
Mild
1

Missing
Moderate
1
Black
Pins and Needles: n (%)


Missing
Missing
22

Missing
No/Minimal
8

Missing
Mild
2
White

Missing
Missing
66

Missing
No/Minimal
6

Missing
Mild
3

Missing
Moderate
3
Black
Leg Heaviness: n (%)


Missing
Missing
22

Missing
No/Minimal
8

Missing
Mild
1
White

Missing
Missing
66

Missing
No/Minimal
7

Missing
Mild
4

Missing
Severe
1
Black
Pain: n (%)


Missing
Missing
22

Missing
No/Minimal
7

Missing
Mild
2
White

Missing
Missing
66

Missing
No/Minimal
6

Missing
Mild
3

Missing
Moderate
2

Missing
Severe
1

Villalta Score, Signs:


Black
Pretibial edema:  


Missing
Missing
23

Missing
No/Minimal
9

Missing
Mild
1

Missing
Moderate
1
White
Missing
Missing
68

Missing
No/Minimal
10

Missing
Mild
3

Missing
Moderate
1
Black
Skin Induration: 


Missing
Missing
23

Missing
No/Minimal
11
White

Missing
Missing
698

Missing
No/Minimal
12

Missing
Mild
2
Black
Hyperpigmentation


Missing
Missing
24

Missing
No/Minimal
6

Missing
Mild
4

Missing
Moderate
1
White

Missing
Missing
68

Missing
No/Minimal
11

Missing
Mild
3
Black
Venous ectasia: n (%)


Missing
Missing
23

Missing
No/Minimal
10

Missing
Mild
1
White

Missing
Missing
68

Missing
No/Minimal
10

Missing
Mild
3

Missing
Moderate
1
Black
Redness: 


Missing
Missing
23

Missing
No/Minimal
10

Missing
Mild
1
White

Missing
Missing
68

Missing
No/Minimal
12

Missing
Mild
2
Black
Pain during Calf Compression: 


Missing
Missing
23

Missing
No/Minimal
13
White

Missing
Missing
68

Missing
No/Minimal
12

Missing
Mild
2
 * Patients with missing Villalta scores at 6 months were imputed by corresponding scores at 12 months 
